# Supplementary material for: Psychological Well-Being and the Human Conserved Transcriptional Response to Adversity
Source: PLoS One. 2015 Mar 26;10(3):e0121839. doi: 10.1371/journal.pone.0121839 (PMC4374902; doi:10.1371/journal.pone.0121839)
Supplement: S1 Dataset — (XLSX) [file pone.0121839.s001.xlsx]

## Sheet: ConfirmationStudyMHCSFItemData
ID	MHCSF_1	MHCSF_2	MHCSF_3	MHCSF_4	MHCSF_5	MHCSF_6	MHCSF_7	MHCSF_8	MHCSF_9	MHCSF_10	MHCSF_11	MHCSF_12	MHCSF_13	MHCSF_14
2020	5	4	4	4	4	3	4	3	4	3	4	4	4	4
2021	5	5	5	5	5	2	3	5	4	4	4	4	5	5
2023	3	3	3	2	1	3	3	2	2	2	2	2	4	2
2024	4	5	5	5	5	4	4	4	5	5	5	5	5	5
2025	4	4	4	3	3	1	2	2	3	2	2	3	4	3
2026	5	5	5	5	5	3	4	5	5	5	5	4	5	5
2028	4	4	3	3	3	2	3	2	3	4	5	3	4	4
2030	5	5	4	5	4	4	5	5	5	5	4	4	5	5
2031	4	5	5	5	5	5	4	3	4	4	5	5	5	5
2032	4	4	3	3	3	2	3	3	4	4	4	3	4	3
2035	4	5	4	5	4	2	3	4	5	4	5	4	5	5
2036	4	4	3	4	3	3	4	3	4	3	3	3	4	3
2037	3	4	4	4	4	4	4	4	4	4	4	4	4	4
2039	1	1	1	4	5	0	4	4	4	0	0	1	4	4
2042	5	5	4	4	5	3	5	3	5	3	5	5	5	5
2043	0	0	0	0	1	0	1	0	0	0	0	0	0	0
2044	1	1	1	1	3	0	3	0	1	1	3	2	4	0
2047	4	4	3	3	4	3	4	3	4	3	4	3	3	4
2048	4	4	3	3	3	0	1	1	2	2	3	2	3	2
2049	4	4	4	4	4	4	3	3	4	3	5	3	3	5
2061	4	4	2	2	1	0	2	3	4	3	3	4	4	3
2064	5	5	4	5	5	0	3	1	3	4	5	4	5	4
2066	5	5	5	4	3	3	5	5	5	3	4	4	5	5
2072	4	5	3	3	4	1	3	0	2	3	4	4	2	4
2073	3	3	1	4	3	2	5	1	5	3	5	.	3	4
2074	3	0	3	2	5	1	5	1	5	4	5	2	3	4
2076	4	5	3	3	2	2	4	4	3	4	5	5	5	5
2079	5	5	4	3	5	1	3	1	4	4	5	1	4	4
2086	4	4	4	5	5	4	4	3	4	4	5	4	3	4
2089	4	3	0	1	0	2	3	0	3	0	2	1	2	0
2091	4	4	3	3	3	1	4	1	3	1	4	4	4	2
2092	4	5	3	3	5	1	3	1	4	4	4	3	5	1
2093	4	4	3	3	2	1	5	3	4	4	3	2	5	5
2094	4	4	2	4	5	1	4	3	3	3	4	3	3	4
2096	4	4	4	4	1	1	3	1	3	4	2	1	3	1
2097	5	5	5	5	5	5	5	4	5	5	5	5	5	0
2104	4	4	4	4	4	1	3	0	4	5	4	2	4	4
2106	5	4	3	5	0	0	5	3	4	4	5	4	4	4
2108	4	5	4	5	3	4	4	4	5	4	5	5	5	5
2112	4	4	4	4	1	0	3	0	4	3	3	3	4	0
2113	4	4	3	4	5	0	1	0	3	3	3	3	3	3
2119	3	4	4	5	4	3	4	3	3	3	3	4	5	4
2121	2	3	2	3	3	1	1	1	2	2	4	4	3	2
2123	3	4	3	3	3	1	3	1	3	3	4	3	3	4
2131	4	5	5	5	5	2	3	5	5	5	5	4	5	4
2136	4	5	4	5	5	3	4	3	3	3	4	4	4	3
2144	3	3	1	1	1	0	1	0	0	0	3	1	1	0
2145	4	4	4	4	4	3	3	2	3	3	5	2	3	3
2147	3	5	3	1	3	0	3	1	4	5	3	2	4	4
2165	5	5	4	5	5	4	5	3	3	4	4	3	5	2
2166	5	5	5	5	5	5	5	5	5	5	5	5	5	5
2167	5	5	3	4	5	1	5	1	4	4	5	5	4	5
2168	1	1	0	0	0	0	1	0	0	1	1	0	1	4
2169	0	3	0	0	0	0	0	0	0	0	0	2	0	0
2171	1	2	3	1	1	0	4	4	5	5	4	5	5	2
2174	4	3	3	1	3	1	3	2	3	4	3	1	1	3
2176	3	5	5	4	5	1	4	1	5	4	5	5	5	5
2180	4	5	4	3	2	1	0	0	3	2	4	2	3	4
2182	3	3	2	2	2	1	2	1	2	1	2	1	1	1
2183	4	4	5	5	3	2	5	4	4	4	4	3	5	4
2186	3	3	3	1	1	0	3	4	2	2	1	3	3	0
2187	5	5	5	5	4	3	5	4	5	4	5	4	5	5
2201	4	3	3	0	0	0	1	1	0	3	4	3	3	3
2202	4	4	2	3	4	0	3	0	4	3	3	4	5	4
2205	4	4	4	4	4	2	3	3	3	4	3	4	4	4
2550	4	4	4	4	4	3	4	3	4	4	4	4	4	4
2554	3	3	2	3	4	0	3	3	3	2	4	0	3	4
2560	4	4	4	4	5	3	4	1	5	5	4	3	5	4
2561	1	1	1	2	1	1	3	2	3	3	3	3	3	2
2564	3	4	4	4	1	1	4	3	4	3	3	3	4	3
2566	4	4	4	5	4	3	5	3	4	2	5	5	5	4
2567	4	4	3	3	4	3	5	4	5	3	5	5	3	4
2569	4	4	3	3	3	2	4	1	2	1	3	2	2	2
2574	4	4	3	2	3	3	3	4	2	3	3	3	3	2
2575	3	3	3	4	1	1	4	0	4	3	3	5	4	4
2579	1	4	4	5	5	1	4	1	5	4	5	5	5	5
2586	4	5	4	3	4	1	3	1	4	3	3	4	3	1
2587	3	4	1	1	1	1	0	0	3	0	1	4	2	0
2592	4	5	3	5	4	3	4	3	4	4	4	4	4	5
2593	1	3	0	1	0	0	5	1	4	2	3	5	5	0
2594	5	5	5	5	5	3	5	4	5	5	5	5	5	5
2596	3	1	4	1	0	0	4	1	3	3	1	0	5	2
2597	3	3	3	3	5	3	5	2	3	3	4	5	3	5
2599	4	4	3	4	3	2	3	2	3	3	3	4	4	3
2601	3	4	3	3	3	1	4	0	4	2	3	4	5	3
2602	2	3	2	4	5	0	3	2	3	3	5	1	4	4
2603	3	4	3	1	3	3	3	1	1	2	4	3	3	1
2605	4	5	3	4	1	0	5	2	4	5	4	2	4	4
2606	4	4	4	4	5	3	3	2	4	3	5	3	3	3
2607	5	5	4	4	5	0	4	3	5	5	5	5	5	5
2609	4	5	5	5	5	0	3	3	4	5	5	5	5	5
2610	3	3	3	5	5	0	0	0	5	1	5	4	4	1
2613	4	3	4	3	3	2	4	1	4	3	4	1	5	4
2616	5	5	5	3	4	2	5	0	4	2	5	5	4	5
2618	4	5	4	5	4	4	4	3	4	4	4	4	4	5
2619	4	4	2	4	1	2	4	3	3	4	4	4	3	4
2622	5	5	5	2	4	1	2	4	4	2	5	4	5	5
2623	4	5	4	4	5	3	5	3	5	4	4	4	4	4
2625	3	3	4	2	2	1	2	1	1	1	1	1	1	1
2626	5	5	4	5	5	0	4	0	4	4	4	5	5	5
2627	5	5	3	5	4	0	5	2	4	4	3	4	5	5
2629	3	4	4	4	4	4	4	3	3	3	5	5	5	4
2630	5	5	3	5	5	0	3	0	3	2	5	2	5	2
2632	4	5	5	5	5	3	3	3	5	4	5	5	4	5
2635	5	4	5	3	2	3	3	2	5	3	5	2	5	2
2636	4	5	4	4	4	1	4	0	3	3	4	3	4	4
2637	5	5	5	5	5	2	4	2	4	4	5	4	5	4
2638	4	4	4	3	1	1	4	4	1	4	4	1	4	2
2639	5	4	4	5	5	4	4	4	4	3	4	4	4	4
2642	2	2	2	2	0	1	2	2	1	1	1	3	1	0
2644	4	3	4	5	2	1	3	1	4	4	4	2	5	4
2647	5	5	4	3	5	2	2	1	4	4	3	4	3	3
2648	3	3	2	1	1	0	2	0	1	2	3	2	3	2
2654	3	5	4	3	3	0	1	1	1	1	3	4	3	1
2659	0	0	0	0	0	0	2	0	0	0	0	0	0	0
2661	4	4	4	3	2	2	3	2	4	4	5	3	3	4
2663	4	4	4	1	1	1	1	1	2	3	3	2	3	2
2675	4	4	1	0	3	0	3	3	3	1	3	1	3	2
2714	4	4	3	1	0	0	2	0	4	2	5	1	3	2
2723	4	4	1	4	4	1	3	1	4	4	3	5	4	1
2728	2	2	2	0	0	0	1	0	2	1	2	1	3	0
2736	5	5	5	5	5	3	3	5	5	5	5	5	5	5
